# Supplementary material for: Surf and turf: A dataset of stable isotope values of plants and animals from southern California
Source: Data Brief. 2021 Sep 20;38:107380. doi: 10.1016/j.dib.2021.107380 (PMC8461338; doi:10.1016/j.dib.2021.107380)
Supplement: Supplementary file 1 [file mmc1.xlsx]

## Sheet: Sheet1
Table 1. Stable isotope baseline data for southern California
Specimen	Type	Species	Name	Source Type	Element	Location	%N	%C	δ15N (‰)	δ13C (‰)	Suess Correction1	Tissue Correction2	Corrected δ13C3	CN	Archaeological or modern specimen	Reference	Notes
CGP-4	Plant	Abronia martima	Red San Verbena	C3.Plant		San Clemente Island			2.84	-26.54	1.9	0	-24.64		Modern	Goldberg 1993
CGP-17	Plant	Arctostaphylos sp.	Manzanita	C3.Plant	Leaves, stems	Santa Cruz Island			-0.68	-27.17	1.9	0	-25.27		Modern	Goldberg 1993
CGP-28	Plant	Arctostaphylos sp.	Manzanita	C3.Plant	Fruit	Malibu			-3.05	-26.35	1.9	0	-24.45		Modern	Goldberg 1993
CGP-11	Plant	Artemisia sp.	Artemisia	C3.Plant	Leaves, stems	Malibu			0.64	-26.13	1.9	0	-24.23		Modern	Goldberg 1993
CGP-7	Plant	Astragalus sp.	loco weed	C3.Plant	Leaves, stems	San Clemente Island			-1.3	-25.39	1.9	0	-23.49		Modern	Goldberg 1993	Legume
CGP-12	Plant	Ceanothus sp.	buckthorn	C3.Plant	Leaves, stems, fruit	Malibu			-1.81	-23.65	1.9	0	-21.75		Modern	Goldberg 1993
CGP-5	Plant	Guercus tomentella	Island Oak	C3.Plant	Leaves	San Clemente Island			6.63	-26.54	1.9	0	-24.64		Modern	Goldberg 1993
CGP-1	Plant	Hemizonia clementina	Tar Weed	C3.Plant	Stems, flowers	San Clemente Island			15.87	-26.56	1.9	0	-24.66		Modern	Goldberg 1993
CGP-35	Plant	Heteromeles arbutifolia	Toyon	C3.Plant	Berries	Malibu			-1.02	-21.78	1.9	0	-19.88		Modern	Goldberg 1993
CGP-30	Plant	Juglans californica	California Black Walnut	C3.Plant	Nut	Malibu			1.16	-26.79	1.9	0	-24.89		Modern	Goldberg 1993
CGP-19	Plant	Lyonothamnus floribundus	Ironwood	C3.Plant	Leaves, stems	Santa Cruz Island			-1.03	-25.21	1.9	0	-23.31		Modern	Goldberg 1993
CGP-3	Plant	Lyonothamnus floribundus	Ironwood	C3.Plant	Leaves, stems	San Clemente Island			2.87	-24.02	1.9	0	-22.12		Modern	Goldberg 1993
CGP-10	Plant	Marah sp.	Giant Cucumber	C3.Plant	Nut	San Clemente Island			8.61	-26.1	1.9	0	-24.2		Modern	Goldberg 1993
CGP-20	Plant	Marrubium vulgare	horehound	C3.Plant	Whole plant	Santa Cruz Island			6.14	-27.88	1.9	0	-25.98		Modern	Goldberg 1993
CGP-13	Plant	Medicago polymorpha	burclover	C3.Plant	Whole plant	Malibu			-0.52	-26.31	1.9	0	-24.41		Modern	Goldberg 1993	Legume
CGP-2	Plant	Phyllospadix torreyi	Surf Grass	C3.Plant	Leaves	San Clemente Island			7.69	-18.18	1.9	0	-16.28		Modern	Goldberg 1993
CGP-18	Plant	Prunus ilicifolia	Hollyleaf Cherry	C3.Plant	Leaves, stems	Santa Cruz Island			5.95	-28	1.9	0	-26.1		Modern	Goldberg 1993
CGP-26	Plant	Prunus ilicifolia	Hollyleaf Cherry	C3.Plant	Nut	San Clemente Island			6.01	-24.19	1.9	0	-22.29		Modern	Goldberg 1993
CGP-8	Plant	Prunus ilicifolia	Hollyleaf Cherry	C3.Plant	Leaves	San Clemente Island			2.9	-27.21	1.9	0	-25.31		Modern	Goldberg 1993
CGP-15	Plant	Quercus agrifolia	Coastal Live Oak	C3.Plant	Leaves	Malibu			-1.24	-27.37	1.9	0	-25.47		Modern	Goldberg 1993
CGP-31	Plant	Quercus agrifolia	Coastal Live Oak	C3.Plant	Nut	Malibu			2.82	-24.8	1.9	0	-22.9		Modern	Goldberg 1993
CGP-32	Plant	Quercus dumosa	Scrub Oak	C3.Plant	Nut	Malibu			-0.76	-23.95	1.9	0	-22.05		Modern	Goldberg 1993
CGP-16	Plant	Rhus laurina	Laurel sumac	C3.Plant	Leaves, stems	Malibu			2.48	-24.86	1.9	0	-22.96		Modern	Goldberg 1993
CGP-14	Plant	Ribes malvaceum	Chaparrel currant	C3.Plant	Leaves, stems	Malibu			0.94	-27.78	1.9	0	-25.88		Modern	Goldberg 1993
CGP-27	Plant	Rosa californica	California Rose	C3.Plant	Hips	Malibu			2.17	-25.12	1.9	0	-23.22		Modern	Goldberg 1993
CGP-22	Plant	Saliva mellifera	Black Sage	C3.Plant	Whole plant	Santa Monica			-1.37	-27.06	1.9	0	-25.16		Modern	Goldberg 1993
CGP-34	Plant	Saliva mellifera	Black Sage	C3.Plant	Seeds	Malibu			3.78	-24.25	1.9	0	-22.35		Modern	Goldberg 1993
CGP-39	Plant	Salvia columbariae	Chia	C3.Plant	Seeds	Ojai			-0.93	-23.1	1.9	0	-21.2		Modern	Goldberg 1993
CGP-33	Plant	Salvia leucophylla	Purple sage	C3.Plant	Seeds	Malibu			3.33	-23.88	1.9	0	-21.98		Modern	Goldberg 1993
CGP-29	Plant	Sambucus mexicana	American Black Elderberry	C3.Plant	Berries	Malibu			3.95	-26.73	1.9	0	-24.83		Modern	Goldberg 1993
CGP-9	Plant	Stipa sp.	Bunch grass	C3.Plant	Leaves	San Clemente Island			1.99	-26.63	1.9	0	-24.73		Modern	Goldberg 1993
CGP-6	Plant	Trifolium sp.	Clover	C3.Plant	Stems, flowers	San Clemente Island			-1.06	-25.11	1.9	0	-23.21		Modern	Goldberg 1993	Legume
CGP-25	Plant	Bergerocactus emoryi	Golden Spined Cereus	CAM.Plant	Whole plant	San Clemente Island			8.09	-12.61	1.9	0	-10.71		Modern	Goldberg 1993
CGP-24	Plant	Opunita prolifera	Cholla	CAM.Plant	Fruit	San Clemente Island			1.41	-12.81	1.9	0	-10.91		Modern	Goldberg 1993
CGP-23	Plant	Opuntia littoralis	Prickly pear	CAM.Plant	Fruit	San Clemente Island			9.17	-13.32	1.9	0	-11.42		Modern	Goldberg 1993
CGO-15	Unassigned	Cetacea	Whale	Cetaceans	Bone	San Clemente Island			17.5	-12.78	0	-5.6	-18.38	3.24	Archaeological	Goldberg 1993
CGO-16	Unassigned	Cetacea	Whale	Cetaceans	Bone	San Clemente Island			14	-12.78	0	-5.6	-18.38	3.05	Archaeological	Goldberg 1993
CGO-20	Unassigned	Cetacea	Whale	Cetaceans	Bone	San Clemente Island			11.74	-12.78	0	-5.6	-18.38	3.22	Archaeological	Goldberg 1993
CGO-23	Unassigned	Cetacea	Whale	Cetaceans	Bone	San Clemente Island			12.66	-13.44	0	-5.6	-19.04	3.27	Archaeological	Goldberg 1993
CGO-28	Unassigned	Cetacea	Whale	Cetaceans	Bone	San Clemente Island			14.07	-13.13	0	-5.6	-18.73		Archaeological	Goldberg 1993
CGO-36	Unassigned	Cetacea	Whale	Cetaceans	Bone	San Clemente Island			19.95	-12.07	0	-5.6	-17.67	3.26	Archaeological	Goldberg 1993
CGO-3	Unassigned	Delphinus	Dolphin	Cetaceans	Bone	San Clemente Island			16.63	-12.51	0	-5.6	-18.11	3.27	Archaeological	Goldberg 1993
CGA-31	Unassigned	Delphinus	Dolphin	Cetaceans	Bone	San Clemente Island			17.16	-12.28	0	-5.6	-17.88	3.21	Archaeological	Goldberg 1993
CGO-14	Unassigned	Delphinus	Dolphin	Cetaceans	Bone	San Clemente Island			16.76	-11.97	0	-5.6	-17.57	3.25	Archaeological	Goldberg 1993
CGO-17	Unassigned	Delphinus	Dolphin	Cetaceans	Bone	San Clemente Island			19.05	-13.35	0	-5.6	-18.95	3.59	Archaeological	Goldberg 1993
CGO-26	Unassigned	Delphinus	Dolphin	Cetaceans	Bone	San Clemente Island			18.5	-12.92	0	-5.6	-18.52	3.28	Archaeological	Goldberg 1993
CGO-5	Unassigned	Delphinus	Dolphin	Cetaceans	Bone	San Clemente Island			17.17	-11.92	0	-5.6	-17.52	3.35	Archaeological	Goldberg 1993
CGA-29	Unassigned	Enhydra lutris	Sea Otter	Otter	Bone	San Clemente Island			9.81	-9.69	0	-1	-10.69	3.26	Archaeological	Goldberg 1993
CGA-30	Unassigned	Enhydra lutris	Sea Otter	Otter	Bone	San Clemente Island			14.84	-10.79	0	-1	-11.79	3.24	Archaeological	Goldberg 1993
CGO-1	Unassigned	Enhydra lutris	Sea Otter	Otter	Bone	San Clemente Island			14.06	-11.51	0	-1	-12.51	3.27	Archaeological	Goldberg 1993
CGO-30	Unassigned	Enhydra lutris	Sea Otter	Otter	Bone	San Clemente Island			14.21	-7.97	0	-1	-8.97	3.25	Archaeological	Goldberg 1993
CGO-37	Unassigned	Enhydra lutris	Sea Otter	Otter	Bone	San Clemente Island			15.7	-9.77	0	-1	-10.77	3.28	Archaeological	Goldberg 1993
CGA-28	Marine.High	Arctocephalus townsendi	Pinniped	Pinnipeds	Bone	San Clemente Island			17.86	-12.4	0	-5.6	-18	3.22	Archaeological	Goldberg 1993
CGO-6	Marine.High	Arctocephalus townsendi	Pinniped	Pinnipeds	Bone	San Clemente Island			17.88	-12.76	0	-5.6	-18.36	3.04	Archaeological	Goldberg 1993
CGA-26	Marine.High	Phoca vitulina	Pinniped	Pinnipeds	Bone	San Clemente Island			18.92	-12.57	0	-5.6	-18.17	3.22	Archaeological	Goldberg 1993
CGA-27	Marine.High	Phoca vitulina	Pinniped	Pinnipeds	Bone	San Clemente Island			18.91	-12.69	0	-5.6	-18.29	3.24	Archaeological	Goldberg 1993
CGO-38	Marine.High	Phoca vitulina	Pinniped	Pinnipeds	Bone	San Clemente Island			15.77	-13.13	0	-5.6	-18.73		Archaeological	Goldberg 1993
CGO-44	Marine.High	Pinniped	Pinniped	Pinnipeds	Bone	San Clemente Island			17.68	-12.79	0	-5.6	-18.39	3.21	Archaeological	Goldberg 1993
CGO-51	Marine.High	Pinniped	Pinniped	Pinnipeds	Bone	Santa Cruz Island			16.19	-13.24	0	-5.6	-18.84	3.16	Archaeological	Goldberg 1993
CGO-52	Marine.High	Pinniped	Pinniped	Pinnipeds	Bone	Santa Cruz Island			18.72	-12.61	0	-5.6	-18.21	3.18	Archaeological	Goldberg 1993
CGO-57	Marine.High	Pinniped	Pinniped	Pinnipeds	Bone	Santa Cruz Island			17.64	-13.72	0	-5.6	-19.32	3.19	Archaeological	Goldberg 1993
CGA-32	Marine.High	Zalophus californianus	Pinniped	Pinnipeds	Bone	San Clemente Island			18.65	-13.5	0	-5.6	-19.1	3.19	Archaeological	Goldberg 1993
CGA-33	Marine.High	Zalophus californianus	Pinniped	Pinnipeds	Bone	San Clemente Island			17.36	-12.28	0	-5.6	-17.88	3.21	Archaeological	Goldberg 1993
CGO-59	T.Mammal	Cervidae	Deer	T.Mammal	Bone	Malibu			4.57	-19.89	0	-1	-20.89	3.36	Archaeological	Goldberg 1993
CGO-60	T.Mammal	Cervidae	Deer	T.Mammal	Bone	Malibu			5.62	-19.87	0	-1	-20.87	3.31	Archaeological	Goldberg 1993
CGO-66	T.Mammal	Cervidae	Deer	T.Mammal	Bone	Malibu			2.9	-20.68	0	-1	-21.68	3.19	Archaeological	Goldberg 1993
CGO-67	T.Mammal	Cervidae	Deer	T.Mammal	Bone	Point Mugu			6.18	-18.37	0	-1	-19.37	3.29	Archaeological	Goldberg 1993
CGO-70	T.Mammal	Cervidae	Deer	T.Mammal	Bone	Point Mugu			4.29	-19.7	0	-1	-20.7	3.58	Archaeological	Goldberg 1993
CGO-71	T.Mammal	Cervidae	Deer	T.Mammal	Bone	Point Mugu			3.88	-18.9	0	-1	-19.9	3.22	Archaeological	Goldberg 1993
CGO-78	T.Mammal	Cervidae	Deer	T.Mammal	Bone	Malibu			5.31	-19.33	0	-1	-20.33	3.26	Archaeological	Goldberg 1993
3	Unassigned	Cancer productus/C. antennarius	Rock Crab	Mar.Invert	Flesh	San Nicolas Island			14.7	-15.1	1.235	0	-13.865	4.2 (0.2)	Modern	Newsome et al. 2012	Average of multiple individuals
5	Marine.Low	Chlorostoma funebralis/C. eiseni/C.regina	Chlorostoma Snail	Mar.Invert	Flesh	San Nicolas Island			12.8	-14.3	1.235	0	-13.065	7.0 (1.5)	Modern	Newsome et al. 2012	Average of multiple individuals
7	Marine.Low	Hailotis cracherodii and rufescens	Abalone	Mar.Invert	Flesh	San Nicolas Island			9.5	-15.5	1.235	0	-14.265	3.7 (0.2)	Modern	Newsome et al. 2012	Average of multiple individuals
6	Marine.Low	Megastraea undosa	Turban Snail	Mar.Invert	Flesh	San Nicolas Island			11.2	-19.1	1.235	0	-17.865	3.8 (0.1)	Modern	Newsome et al. 2012	Average of multiple individuals
4	Marine.High	Panulirus interruptus	Lobster	Mar.Invert	Flesh	San Nicolas Island			15.3	-15.7	1.235	0	-14.465	3.9 (0.3)	Modern	Newsome et al. 2012	Average of multiple individuals
2	Marine.Low	Pugettia producta	Northern kelp crab	Mar.Invert	Flesh	San Nicolas Island			11.3	-14.5	1.235	0	-13.265	3.6 (0.3)	Modern	Newsome et al. 2012	Average of multiple individuals
1	Marine.Low	Strongylocentrotus franciscanus and purpuratus	Sea Urchin	Mar.Invert	Flesh	San Nicolas Island			10.7	-14.4	1.235	0	-13.165	3.9 (0.1)	Modern	Newsome et al. 2012	Average of multiple individuals
AS-0284	T.Mammal	Lepus californicus bennettii	Black-tailed jackrabbit	T.Mammal	Bone	Sunland			3.88	-21.34	0.55	-1	-21.79	3.4	Modern	Somerville et al. 2018
AS-0285	T.Mammal	Lepus californicus bennettii	Black-tailed jackrabbit	T.Mammal	Bone	Solemint			4.06	-20.05	0.55	-1	-20.5	3.4	Modern	Somerville et al. 2018
AS-0877	Plant	Anemopsis californica	Yerba Mansa	C3.Plant	Root 1	San Diego	1.4	41.3	8.54	-27.65	1.9	0	-25.75	35.6	Modern	This study
AS-0878	Plant	Anemopsis californica	Yerba Mansa	C3.Plant	Root 2	San Diego	0.4	42.2	4.1	-26.14	1.9	0	-24.24	116.6	Modern	This study
AS-0903	Plant	Asclepias eriocarpa	Milkweed	C3.Plant	Leaves	San Diego	1	34.2	3.55	-29.3	1.9	0	-27.4	38.5	Modern	This study
AS-0902	Plant	Asclepias fascicularis	Milkweed	C3.Plant	Leaves	San Diego	3.6	43.3	1.14	-28.83	1.9	0	-26.93	13.9	Modern	This study
AS-0918	Plant	Calandrinia ciliata	Red Maids	C3.Plant	Seeds	San Diego	2.8	45.8	3.91	-29.3	1.9	0	-27.4	19.2	Modern	This study
AS-0917	Plant	Calytonia perfoliata	Miner's Lettuce	C3.Plant	Seeds	San Diego	2.5	44.2	3.33	-29.42	1.9	0	-27.52	20.7	Modern	This study
AS-0906	Plant	Croton californicus	California Croton	C3.Plant	Roots	San Diego	0.9	43.4	0.45	-29.5	1.9	0	-27.6	54.8	Modern	This study
AS-0907	Plant	Croton californicus	California Croton	C3.Plant	Leaves	San Diego	2.1	43.2	3.27	-30.36	1.9	0	-28.46	24.2	Modern	This study
AS-0866	Plant	Dichelostemma capitatum	Blue Dicks	C3.Plant	Not specified	Santa Barbara	1.8	39.3	2.5	-23.62	1.9	0	-21.72	24.9	Modern	This study
AS-0873	Plant	Epilobium canum	California Fucshia	C3.Plant	Leaves	San Diego	1.3	43.9	3.25	-29.7	1.9	0	-27.8	38.3	Modern	This study
AS-0897	Plant	Erigonum elongatum	Longstem Buckwheat	C3.Plant	Roots	Santa Barbara	0.3	44.5	-0.62	-29.1	1.9	0	-27.2	152.1	Modern	This study
AS-0898	Plant	Erigonum elongatum	Longstem Buckwheat	C3.Plant	Leaves	Santa Barbara	0.7	44.3	0.61	-29.02	1.9	0	-27.12	69.4	Modern	This study
AS-0901	Plant	Erigonum fasciculatum	Wild Buckwheat	C3.Plant	Leaves	Santa Barbara	2.2	46.8	3.51	-29.11	1.9	0	-27.21	24.7	Modern	This study
AS-0896	Plant	Grindelia camporum	Gumweed	C3.Plant	Leaves	San Diego	2.8	42.5	-1.24	-29.6	1.9	0	-27.7	17.8	Modern	This study
AS-0911	Plant	Heteromeles arbutifolia	Toyon	C3.Plant	Berries	Santa Barbara	1.4	45.1	4.45	-24.46	1.9	0	-22.56	36.9	Modern	This study
AS-0900	Plant	Keckiella cordifolia	Climbing Penstemon	C3.Plant	Leaves	San Diego	0.9	42	-1.28	-29.05	1.9	0	-27.15	52.7	Modern	This study
AS-0912	Plant	Leymus condensatus	Giant Rye	C3.Plant	Leaves	San Diego	1.3	43.3	4.26	-25.89	1.9	0	-23.99	40.3	Modern	This study
AS-0913	Plant	Matteuccia struthiopteris	Fiddle Head Fern	C3.Plant	Fronds	Santa Barbara	2.9	44.4	1.54	-29.47	1.9	0	-27.57	17.6	Modern	This study
AS-0909	Plant	Prunus ilicifolia	Hollyleaf Cherry	C3.Plant	Not specified	Santa Barbara	0.7	41.3	2.33	-27.58	1.9	0	-25.68	72.2	Modern	This study
AS-0859	Plant	Quercus agrifolia	Coastal Live Oak	C3.Plant	Acorns	Santa Barbara	0.9	50.5	2.18	-26.87	1.9	0	-24.97	64.3	Modern	This study	Acorns powdered
AS-0861	Plant	Quercus agrifolia	Coastal Live Oak	C3.Plant	Acorns	Santa Barbara	0	50.9	1.74	-26.45	1.9	0	-24.55	59.2	Modern	This study	Acorns powdered and leached
AS-0876	Plant	Rhus ovata	Sugar Sumac	C3.Plant	Leaves	San Diego	1.7	46.7	3.86	-23.01	1.9	0	-21.11	32.3	Modern	This study
AS-0908	Plant	Ribes uva-crispa	Gooseberry	C3.Plant	Berries	San Diego	0.4	40.7	-0.71	-29.34	1.9	0	-27.44	123.7	Modern	This study
AS-0910	Plant	Ribes uva-crispa	Gooseberry	C3.Plant	Leaves	San Diego	2.1	46.8	5.62	-30.6	1.9	0	-28.7	26.2	Modern	This study
AS-0879	Plant	Rosa californica	California Rose	C3.Plant	Petals	San Diego	1.1	41.6	6.76	-27.41	1.9	0	-25.51	43.4	Modern	This study
AS-0880	Plant	Rosa californica	California Rose	C3.Plant	Buds	San Diego	1.8	43.6	7.02	-28.16	1.9	0	-26.26	28.9	Modern	This study
AS-0881	Plant	Rosa californica	California Rose	C3.Plant	Berries	San Diego	1.4	43.6	5.23	-27	1.9	0	-25.1	36.1	Modern	This study
AS-0874	Plant	Rubus ursinus	California Blackberry	C3.Plant	Roots	San Diego	1	38	0.58	-27.19	1.9	0	-25.29	42.7	Modern	This study
AS-0894	Plant	Salvia alpina	White Sage	C3.Plant	Leaves	Santa Barbara	1	47	1.96	-30.11	1.9	0	-28.21	53.7	Modern	This study
AS-0875	Plant	Salvia mellifera	Black Sage	C3.Plant	Leaves	Santa Barbara	1.2	46	4.02	-27.63	1.9	0	-25.73	43.1	Modern	This study
AS-0872	Plant	Sambucus mexicana	American Black Elderberry	C3.Plant	Leaves	San Diego	2.5	41.7	-0.7	-29.27	1.9	0	-27.37	19.3	Modern	This study
AS-0914	Plant	Sequoia sempervirens	Redwood	C3.Plant	Leaves	San Diego	1.2	46.3	0.52	-30.49	1.9	0	-28.59	46.2	Modern	This study
AS-0868	Plant	Sesuvium verrucosum	Western Sea Purslane	C3.Plant	Not specified	San Diego	2.7	45.7	20.37	-25.42	1.9	0	-23.52	19.6	Modern	This study
AS-0869	Plant	Sesuvium verrucosum	Western Sea Purslane	C3.Plant	Seeds	San Diego	3	51	20.9	-25.39	1.9	0	-23.49	19.7	Modern	This study
AS-0905	Plant	Typha latifolia	Common Cattail	C3.Plant	Roots	San Diego	0.8	42	2	-28.29	1.9	0	-26.39	57.9	Modern	This study
AS-0899	Plant	Umbellularia californica	California Bay	C3.Plant	Leaves	Santa Barbara	1.8	47.7	-0.67	-25.72	1.9	0	-23.82	31.5	Modern	This study
AS-0916	Plant	Umbellularia californica	California Bay	C3.Plant	Leaves	Santa Barbara	1.8	45.7	-1.44	-27.64	1.9	0	-25.74	30.3	Modern	This study
AS-0915	Plant	Urtica dioica	California Nettle	C3.Plant	Leaves	San Diego	1.4	37.2	0.76	-31.68	1.9	0	-29.78	30.5	Modern	This study
AS-0904	Plant	Distichlis spicata	Saltgrass	C4.Plant	Leaves	San Diego	1.3	44.1	-1.14	-14.6	1.9	0	-12.7	39.5	Modern	This study
AS-0867	Plant	Not specified	Seaweed	C4.Plant	Seaweed	Santa Barbara?	2.5	33.8	6.23	-9.71	1.9	0	-7.81	15.6	Modern	This study
AS-0972	Marine.High	Acanthocybium solandri	Ono	Mar.Fish	Flesh	San Diego	15.4574	48.6663	14.0418	-16.7342	1.235	0	-15.4992	3.67314	Modern	This study
AS-0964	Marine.High	Atractoscion nobilis	Sea Bass	Mar.Fish	Flesh	San Diego	13.0986	42.6256	18.2073	-17.5899	1.235	0	-16.3549	3.79657	Modern	This study
AS-0974	Marine.High	Atractoscion nobilis	Sea Bass	Mar.Fish	Flesh	San Diego	14.6955	47.4555	14.909	-15.6705	1.235	0	-14.4355	3.76745	Modern	This study
AS-0934	Marine.High	Isurus oxyrinchus	Mako	Mar.Fish	Flesh	San Diego	16.7541	47.6717	17.0099	-17.6839	1.235	0	-16.4489	3.3196	Modern	This study
AS-0936	Marine.High	Isurus oxyrinchus	Mako	Mar.Fish	Flesh	San Diego	15.1495	48.4194	17.6478	-17.1777	1.235	0	-15.9427	3.72878	Modern	This study
AS-0960	Marine.High	Katsuwonus pelamis	Skip Jack	Mar.Fish	Flesh	San Diego	13.1238	54.6034	11.8385	-19.8824	1.235	0	-18.6474	4.85409	Modern	This study	Head
AS-0925	Marine.High	Lampris guttatus	Opah	Mar.Fish	Flesh	San Diego	14.3809	46.367	13.6878	-18.6853	1.235	0	-17.4503	3.76158	Modern	This study
AS-0926	Marine.High	Lampris guttatus	Opah	Mar.Fish	Flesh	San Diego	13.6338	50.3942	10.6907	-19.9553	1.235	0	-18.7203	4.31232	Modern	This study
AS-0928	Marine.High	Lutjanus peru	Silk Snapper	Mar.Fish	Flesh	San Diego	15.0524	48.3462	17.1946	-17.2661	1.235	0	-16.0311	3.74752	Modern	This study
AS-0930	Marine.High	Lutjanus peru	Silk Snapper	Mar.Fish	Flesh	San Diego	14.4066	47.6855	17.2194	-18.1154	1.235	0	-16.8804	3.86163	Modern	This study
AS-0932	Marine.High	Lutjanus peru	Silk Snapper	Mar.Fish	Flesh	San Diego	15.4642	49.693	17.658	-17.3889	1.235	0	-16.1539	3.749	Modern	This study
AS-0888	Marine.High	Lutjanus	Silk Snapper	Mar.Fish	Flesh	San Diego	6.47334	53.2773	14.4621	-19.6167	1.235	0	-18.3817	9.60198	Modern	This study
AS-0890	Marine.High	Lutjanus	Silk Snapper	Mar.Fish	Flesh	San Diego	14.9909	47.1153	16.1485	-15.7806	1.235	0	-14.5456	3.66674	Modern	This study
AS-0966	Marine.High	Raja inornata	California Skate	Mar.Fish	Flesh	San Diego	16.1378	46.2727	16.2933	-16.724	1.235	0	-15.489	3.34523	Modern	This study	Could also be Raja binoculata
AS-0984	Marine.High	Sardinops sagax	Sardine	Mar.Fish	Flesh	San Diego	12.744	46.858	13.7158	-19.2325	1.235	0	-17.9975	4.28968	Modern	This study
AS-0976	Marine.High	Seriola lalandi	Yellow Tail	Mar.Fish	Flesh	Santa Barbara	15.2371	50.3056	17.7407	-17.1248	1.235	0	-15.8898	3.85176	Modern	This study
AS-0939	Marine.High	Taractichthys steindachneri	Manchong	Mar.Fish	Flesh	San Diego	15.519	53.9459	16.6142	-17.5436	1.235	0	-16.3086	4.05547	Modern	This study
AS-0949	Marine.High	Taractichthys steindachneri	Manchong	Mar.Fish	Flesh	San Diego	16.3	50.9	14.42	-16.71	1.235	0	-15.475	3.64	Modern	This study
AS-0982	Marine.High	Thunnus albacares	Tuna	Mar.Fish	Flesh	San Diego	15.1989	44.2407	8.18557	-16.8246	1.235	0	-15.5896	3.39591	Modern	This study
AS-0962	Marine.High	Thunnus obesus	Tuna	Mar.Fish	Flesh	San Diego	15.1978	48.0035	10.6898	-17.9413	1.235	0	-16.7063	3.68502	Modern	This study	Head
AS-0968	Marine.High	Thunnus sp.	Tuna	Mar.Fish	Flesh	San Diego	16.1188	49.2616	11.4176	-16.978	1.235	0	-15.743	3.56552	Modern	This study
AS-0943	Marine.High	Xiphias gladius	Swordfish	Mar.Fish	Flesh	San Diego	14.8192	48.6643	16.1945	-16.5624	1.235	0	-15.3274	3.83118	Modern	This study
AS-0945	Marine.High	Xiphias gladius	Swordfish	Mar.Fish	Flesh	San Diego	13.2591	54.6057	14.2548	-18.7622	1.235	0	-17.5272	4.80475	Modern	This study
AS-0947	Marine.High	Xiphias gladius	Swordfish	Mar.Fish	Flesh	San Diego	13.8279	54.3676	15.023	-18.6699	1.235	0	-17.4349	4.58704	Modern	This study
AS-0882	Unassigned	Cancer productus/C. antennarius	Rock Crab	Mar.Invert	Flesh	San Diego	13.1589	44.0993	15.6876	-15.8405	1.235	0	-14.6055	3.90985	Modern	This study
AS-0884	Marine.Low	Haliotis	Abalone	Mar.Invert	Flesh	Santa Barbara	9.86578	42.0197	7.56527	-12.8628	1.235	0	-11.6278	4.96899	Modern	This study
AS-0886	Marine.Low	Haliotis	Abalone	Mar.Invert	Flesh	Santa Barbara	6.54056	52.4464	7.73708	-15.3701	1.235	0	-14.1351	9.35508	Modern	This study
AS-0970	Marine.Low	Megastraea undosa	Turban Snail	Mar.Invert	Flesh	Santa Barbara	12.2432	38.2548	11.6935	-20.0183	1.235	0	-18.7833	3.64533	Modern	This study
AS-0978	Marine.Low	Mytilus californianus	Mussle	Mar.Invert	Flesh	Santa Barbara	12.6183	45.0495	8.82966	-18.7551	1.235	0	-17.5201	4.16521	Modern	This study
AS-0980	Marine.Low	Mytilus californianus	Mussle	Mar.Invert	Flesh	Santa Barbara	10.0775	39.487	10.2443	-18.0136	1.235	0	-16.7786	4.57137	Modern	This study
AS-0986	Marine.Low	Mytilus californianus	Mussle	Mar.Invert	Flesh	Santa Barbara	6.98341	25.2583	8.70676	-18.4004	1.235	0	-17.1654	4.21971	Modern	This study
AS-0988	Marine.Low	Mytilus californianus	Mussle	Mar.Invert	Flesh	Santa Barbara	7.50527	28.1195	7.65967	-18.8845	1.235	0	-17.6495	4.37108	Modern	This study
AS-0938	Unassigned	Panulirus interruptus	Lobster	Mar.Invert	Flesh	San Diego	14.2858	47.9847	15.1091	-14.8984	1.235	0	-13.6634	3.91874	Modern	This study
AS-0941	Unassigned	Panulirus interruptus	Lobster	Mar.Invert	Flesh	San Diego	15.7423	51.868	15.4585	-14.9059	1.235	0	-13.6709	3.84396	Modern	This study
AD-0892	Marine.Low	Strongylocentrotus franciscanus and purpuratus	Sea Urchin	Mar.Invert	Flesh	San Diego	7.14846	48.5587	9.84165	-17.1036	1.235	0	-15.8686	7.92503	Modern	This study
AS-0950	Marine.Low	Strongylocentrotus purpuratus	Sea Urchin	Mar.Invert	Flesh	San Diego	8.30009	51.9589	10.001	-18.0429	1.235	0	-16.8079	7.30338	Modern	This study
AS-0952	Marine.Low	Strongylocentrotus purpuratus	Sea Urchin	Mar.Invert	Flesh	San Diego	8.03201	52.0927	10.0945	-18.4388	1.235	0	-17.2038	7.56657	Modern	This study
AS-0954	Marine.Low	Strongylocentrotus purpuratus	Sea Urchin	Mar.Invert	Flesh	San Diego	7.48147	55.4883	9.94295	-18.4225	1.235	0	-17.1875	8.6529	Modern	This study
AS-0956	Marine.Low	Strongylocentrotus purpuratus	Sea Urchin	Mar.Invert	Flesh	San Diego	6.73473	54.8431	9.31115	-21.0706	1.235	0	-19.8356	9.50055	Modern	This study
AS-0958	Marine.Low	Strongylocentrotus purpuratus	Sea Urchin	Mar.Invert	Flesh	San Diego	7.85658	54.434	10.2373	-17.9109	1.235	0	-16.6759	8.08321	Modern	This study
1 Suess correction refers to the numerical adjustment made to the stable isotope values to account for changes in the earth's atmosphere over time.ect
2 Tissue correction refers to the ammount of correction applied to stable isotope values in order to make values from different tissues directly comparable.
3 Corrected δ13C refers to the δ13C value of the sample after accounting for both atmospheric and tissue corrections.
